# Supplementary material for: Structure of Epigeic and Arboreal Ant Communities in Forest Fragments Within Agricultural Landscapes of the Brazilian Cerrado
Source: Insects. 2026 Jun 22;17(6):656. doi: 10.3390/insects17060656 (PMC13299821; doi:10.3390/insects17060656)
Supplement: Supplementary file 1 [file insects-17-00656-s001.zip]

Archive with 1 entries (1 files):
- insects-4333439-supplementary.pdf
